# Supplementary material for: Anti-Obesity Properties of a Novel Probiotic Strain of Latilactobacillus sakei CNTA 173 in Caenorhabditis elegans
Source: Int J Mol Sci. 2025 Apr 1;26(7):3286. doi: 10.3390/ijms26073286 (PMC11989871; doi:10.3390/ijms26073286)
Supplement: Supplementary file 1 [file ijms-26-03286-s001.zip]

Archive with 1 entries (1 files):
- ijms-3522506-supplementary.pdf
